# Supplementary material for: miRsig: a consensus-based network inference methodology to identify pan-cancer miRNA-miRNA interaction signatures
Source: Sci Rep. 2017 Jan 3;7:39684. doi: 10.1038/srep39684 (PMC5206712; doi:10.1038/srep39684)
Supplement: Supplementary Data [file srep39684-s2.xls]

## Sheet: Sheet4 (2)
Common component	Diseases	PubMed IDs
hsa-mir-195 hsa-mir-185 hsa-mir-200a hsa-mir-93 hsa-mir-27a hsa-mir-29a	Breast Cancer	16192569
	Cervical cancer, somatic	17998940; 18451214
	Colorectal cancer	16505370; 16609010; 18230780; 18607389
	Gastrointestinal	17473300; 19030927
	Lung Cancer	16192569; 18375788; 18766170
	Ovarian Cancer	17875710; 18199536; 18442408; 18451233; 18560586
	Pancreatic Cancer	16192569; 16966691; 20093556
	Prostate Cancer	16192569; 18459106
	Hepatocellular Carcinoma	18223217; 18307259; 20018759; 16331254
	Squamous cell carcinoma, head and neck	16192569; 18451220

## Sheet: Sheet2
	List of Diseases in the Output of Consensus Algorithm ( miRNA DB: Table name: consensus_output)	No. of edges		Solid Tissue Cancers			Soft tissue cancer
	Adenomas, multiple colorectal	2		Squamous cell carcinoma, head and neck	28721		Hematological	40766
	Alzheimer disease, susceptibility to	3724		Prostate cancer	24374		Cancer	8689
	Amyotrophic lateral sclerosis, susceptibility to	6		Breast cancer	23121		Leukemia, acute myeloid	5947
	Asthma	6		Lung cancer	22205		Leukemia, chronic lymphatic, susceptibility to	2234
	Becker muscular dystrophy	2		Pancreatic cancer	11949		Leukemia, acute myelogenous	710	4
	Bladder cancer	304		Cancer	8689		Leukemia, chronic myeloid	90	2	hsa-mir-20a -->hsa-mir-106a
	Breast cancer	23121		Ovarian cancer	5899		Leukemia/lymphoma, chronic B-cell	2
	Cancer	8689		Gastrointestinal	5879
	Cardiomyopathy, dilated	7020		Colorectal cancer	5711
	Cardiovascular	260		Glioblastoma multiforme, somatic	5021
	Cervical cancer, somatic	4793		Cervical cancer, somatic	4793
	Colorectal cancer	5711		Hepatocellular carcinoma	4034
	Dermatitis, atopic	380		Melanoma and neural system tumor syndrome	3908
	Duchenne muscular dystrophy	2550		Medulloblastoma	3101
	Esophageal cancer	1503		Melanoma, cutaneous malignant, 2	2764
	Gastric cancer	2046		Gastric cancer	2046
	Gastroesphageal reflux	921		Esophageal cancer	1503
	Gastrointestinal	5879		Neuroblastoma	862
	Glioblastoma multiforme, somatic	5021		Bladder cancer	304
	Hematological	40766		Thyroid carcinoma, follicular	266
	Hepatocellular carcinoma	4034		Rhabdomyosarcoma	132
	Immunoglobulin A deficiency	6		Medullary thyroid carcinoma	90
	Immunological	2162		Nasopharyngeal carcinoma	56
	Leukemia, acute myelogenous	710		Pituitary adenoma, ACTH-secreting	56
	Leukemia, acute myeloid	5947		Non-Hodgkin lymphoma, somatic	42
	Leukemia, chronic lymphatic, susceptibility to	2234		Medulloblastoma, desmoplastic	12
	Leukemia, chronic myeloid	90		Adenomas, multiple colorectal	2
	Leukemia/lymphoma, chronic B-cell	2
	Lung cancer	22205
	Medullary thyroid carcinoma	90
	Medulloblastoma	3101
	Medulloblastoma, desmoplastic	12
	Melanoma and neural system tumor syndrome	3908
	Melanoma, cutaneous malignant, 2	2764
	Miyoshi myopathy	3782
	Multiple myeloma	4422
	Multiple sclerosis, susceptibility to	92
	Muscular	4922
	Muscular dystrophy, limb-girdle, type 2A	5852
	Muscular dystrophy, limb-girdle, type 2B	5700
	Myelofibrosis, idiopathic	2862
	Myopathy, nemaline, 3	13806
	Nasopharyngeal carcinoma	56
	Neuroblastoma	862
	Neurological	210
	Non-Hodgkin lymphoma, somatic	42
	Ophtalmological	12
	Ovarian cancer	5899
	Pancreatic cancer	11949
	Parkinson disease	1498
	Pituitary adenoma, ACTH-secreting	56
	Pituitary adenoma, growth hormone-secreting	2
	Pituitary adenoma, prolactin-secreting	2
	Prostate cancer	24374
	Psoriasis, susceptibility to	756
	Renal cell carcinoma	12
	Rhabdomyosarcoma	132
	Rheumatoid arthritis, susceptibility to	12
	Schizophrenia, susceptibility to	240
	Squamous cell carcinoma, head and neck	28721
	Supravalvar aortic stenosis	1122
	Systemic lupus erythematosus (SLE)	3080
	Systemic lupus erythematosus, susceptibility	230
	Thrombocytopenic purpurea, autoimmune	210
	Thyroid carcinoma, follicular	266
	Thyroid carcinoma, papillary	130

## Sheet: Sheet1
				# of edges
1		Squamous cell carcinoma, head and neck	28721
2		Prostate cancer	24374
3	Carcinomas	Breast cancer	23121
4		Lung cancer	22205
5		Pancreatic cancer	11949
6		Cancer	8689	56
7		Ovarian cancer	5899	2
8		Gastrointestinal	5879
9		Colorectal cancer	5711
10		Cervical cancer, somatic	4793
11		Hepatocellular carcinoma	4034
12		Gastric cancer	2046
13		Esophageal cancer	1503
14		Bladder cancer	304
15		Thyroid carcinoma, follicular	266
16		Thyroid carcinoma, papillary	130
17		Medullary thyroid carcinoma	90
18		Nasopharyngeal carcinoma	56
19		Renal cell carcinoma	12
20		Adenomas, multiple colorectal	2
					hsa-mir-199a-1	hsa-let-7d
					hsa-mir-145	hsa-let-7f-1
					hsa-mir-199b
					hsa-mir-214
	Sarcomas	Rhabdomyosarcoma	132
	Melanoma	Melanoma and neural system tumor syndrome	3908
		Melanoma, cutaneous malignant, 2	2764	16
18	Leukamia/ Blood Cancer	Hematological	40766
19		Leukemia, acute myeloid	5947
20		Leukemia, chronic lymphatic, susceptibility to	2234
21		Leukemia, acute myelogenous	710	8
22		Leukemia, chronic myeloid	90
		Leukemia/lymphoma, chronic B-cell	2
23	Nerve Cancers	Glioblastoma multiforme, somatic	5021
24		Medulloblastoma	3101
25		Neuroblastoma	862	43
		Medulloblastoma, desmoplastic	12
26	Endocrine	Pancreatic cancer	11949
27		Gastrointestinal	5879
28		Thyroid carcinoma, follicular	266
29		Thyroid carcinoma, papillary	130	11
30		Medullary thyroid carcinoma	90
31		Pituitary adenoma, ACTH-secreting	56
		Pituitary adenoma, growth hormone-secreting	2
		Pituitary adenoma, prolactin-secreting	2

## Sheet: Sheet3
Carcinomas	select a.m1, a.m2 from consensus_output a inner join consensus_output b using (m1,m2) inner join consensus_output c using (m1,m2) inner join consensus_output d using (m1,m2) inner join consensus_output e using (m1,m2) inner join consensus_output f using (m1,m2) inner join consensus_output g using (m1,m2) where a.d1=a.d2 and b.d1=b.d2 and c.d1=c.d2 and d.d1=d.d2 and e.d1=e.d2 and f.d1=f.d2 and g.d…	2
	select a.m1, a.m2 from consensus_output a inner join consensus_output b using (m1,m2) inner join consensus_output c using (m1,m2) inner join consensus_output d using (m1,m2) inner join consensus_output e using (m1,m2) inner join consensus_output f using (m1,m2) where a.d1=a.d2 and b.d1=b.d2 and c.d1=c.d2 and d.d1=d.d2 and e.d1=e.d2 and f.d1=f.d2 and a.d1='Squamous cell carcinoma, head and neck' a…	56
Sarcomas	select a.m1, a.m2 from consensus_output a inner join consensus_output b using (m1,m2) where a.d1=a.d2 and b.d1=b.d2 and a.d1='Melanoma, cutaneous malignant, 2' and b.d1='Melanoma and neural system tumor syndrome' limit 50;	16
Leukamia/ Blood Cancer	select a.m1, a.m2 from consensus_output a inner join consensus_output b using (m1,m2) inner join consensus_output c using (m1,m2) inner join consensus_output d using (m1,m2) where a.d1=a.d2 and b.d1=b.d2 and c.d1=c.d2 and d.d1=d.d2 and a.d1='Hematological' and b.d1='Leukemia, acute myeloid' and c.d1='Leukemia, chronic lymphatic, susceptibility to' and d.d1='Leukemia, acute myelogenous' limit 50;	8
Nerve Cancers	select a.m1, a.m2 from consensus_output a inner join consensus_output b using (m1,m2) inner join consensus_output c using (m1,m2) where a.d1=a.d2 and b.d1=b.d2 and c.d1=c.d2 and a.d1='Glioblastoma multiforme, somatic' and b.d1='Medulloblastoma' and c.d1='Neuroblastoma' limit 50;	43
Endocrine	select a.m1, a.m2 from consensus_output a inner join consensus_output b using (m1,m2) inner join consensus_output c using (m1,m2) inner join consensus_output d using (m1,m2) where a.d1=a.d2 and b.d 1=b.d2 and c.d1=c.d2 and d.d1=d.d2 and a.d1='Pancreatic cancer' and b.d1='Gastrointestinal' and c.d1='Thyroid carcinoma, follicular' and d.d1='Thyroid carcinoma, papillary' limit 50;	11

## Sheet: Sheet4
	List of Diseases in the Output of Consensus Algorithm	No. of edges in the miRNA-miRNA network
	Adenomas, multiple colorectal	2			Diseases related to cancer
	Alzheimer disease, susceptibility to	3724
	Amyotrophic lateral sclerosis, susceptibility to	6
	Asthma	6
	Becker muscular dystrophy	2
	Burkitt lymphoma	0
	Bladder cancer	304
	Breast cancer	23121
	Cancer	8689
	Cardiomyopathy, dilated	7020
	Cardiovascular	260
	Cervical cancer, somatic	4793
	Colorectal cancer	5711
	Creutzfeldt-Jakob disease	0
	Dermatitis, atopic	380
	Duchenne muscular dystrophy	2550
	Esophageal cancer	1503
	Gastric cancer	2046
	Gastric cancer risk after H. pylori infection	0
	Gastroesphageal cancer	921
	Gastrointestinal	5879
	Glioblastoma multiforme, somatic	5021
	Hematological	40766
	Hepatocellular carcinoma	4034
	Hodgkin lymphoma	0
	Immunoglobulin A deficiency	6
	Immunological	2162
	Leukemia, acute myelogenous	710
	Leukemia, acute myeloid	5947
	Leukemia, chronic lymphatic, susceptibility to	2234
	Leukemia, chronic myeloid	90
	Leukemia/lymphoma, chronic B-cell	2
	Lung cancer	22205
	Medullary thyroid carcinoma	90
	Medulloblastoma	3101
	Medulloblastoma, desmoplastic	12
	Melanoma and neural system tumor syndrome	3908
	Melanoma, cutaneous malignant, 2	2764
	Miyoshi myopathy	3782
	Multiple myeloma	4422
	Multiple sclerosis, susceptibility to	92
	Muscular	4922
	Muscular dystrophy, limb-girdle, type 2A	5852
	Muscular dystrophy, limb-girdle, type 2B	5700
	Myelofibrosis, idiopathic	2862
	Myopathy, nemaline, 3	13806
	Nasopharyngeal carcinoma	56
	Neuroblastoma	862
	Neurological	210
	Non-Hodgkin lymphoma, somatic	42
	Ophtalmological	12
	Ovarian cancer	5899
	Pancreatic cancer	11949
	Parkinson disease	1498
	Pituitary adenoma, ACTH-secreting	56
	Pituitary adenoma, growth hormone-secreting	2
	Pituitary adenoma, prolactin-secreting	2
	Prostate cancer	24374
	Psoriasis, susceptibility to	756
	Renal cell carcinoma	12
	Rhabdomyosarcoma	132
	Rheumatoid arthritis, susceptibility to	12
	Schizophrenia, susceptibility to	240
	Squamous cell carcinoma, head and neck	28721
	Supravalvar aortic stenosis	1122
	Systemic lupus erythematosus (SLE)	3080
	Systemic lupus erythematosus, susceptibility	230
	Thrombocytopenic purpurea, autoimmune	210
	Thyroid carcinoma, follicular	266
	Thyroid carcinoma, papillary	130
